# Supplementary material for: Involvement of the LcARF17- and LcRAP2-4-LcLOX7 regulatory modules in the biosynthesis of fresh aroma in litchi aril
Source: Hortic Res. 2026 Jan 9;13(4):uhag010. doi: 10.1093/hr/uhag010 (PMC13095353; doi:10.1093/hr/uhag010)
Supplement: Web_Material_uhag010 [file web_material_uhag010.zip]

Archive with 2 entries (2 files):
- Supplementary Figure .pdf
- Supplementary Table.XLSX
