# Supplementary material for: Involvement of the LcARF17- and LcRAP2-4-LcLOX7 regulatory modules in the biosynthesis of fresh aroma in litchi aril
Source: Hortic Res. 2026 Jan 9;13(4):uhag010. doi: 10.1093/hr/uhag010 (PMC13095353; doi:10.1093/hr/uhag010)
Supplement: Web_Material_uhag010 [file web_material_uhag010.zip › Supplementary Table.XLSX]

## Sheet: Table S1
Table S1. Primers used in the study
The primers for constructing pCAMBIA1302 (Underscores indicate cleavage site connectors)
Gene name	Forward primer sequence (5'→3')	Reverse primer sequence (5'→3')
LcLOX7	GGACTCTTGACCATGGTAATGATACACAACTTTATAGAAAAAA	GTCAGATCTACCATGGTGATGGAGACACTGTTTGGAATTCCT
LcARF17	GGACTCTTGACCATGGTAATGCCTCAGCAACGACG	GTCAGATCTACCATGGTTAAAGAGCAAGTTTCTTC
LcRAP2-4	GGACTCTTGACCATGGTAATGGCAGCTGCAATGGA	GTCAGATCTACCATGGTAGATAAAATAGAAGCCCA
The primers for constructing pPZP-6K20 (Underscores indicate cleavage site connectors)
Gene name	Forward primer sequence (5'→3')	Reverse primer sequence (5'→3')
LcLOX7	CACGGGGGACTCTAGAATGATACACAACTTTATA	CTCGAGATCCTCTAGAGATGGAGACACTGTTTGG
The primers for constructing pGreen II 0800-LUC (Underscores indicate cleavage site connectors)
Gene name	Forward primer sequence (5'→3')	Reverse primer sequence (5'→3')
LcLOX7pro	TATAGGGCGAATTGGGTACCACATTTCTTGAGTTC	GCTCTAGAACTAGTGGATCCATTACTTTTAATGTG
The primers for constructing pGreenII 62-SK (Underscores indicate cleavage site connectors)
Gene name	Forward primer sequence (5'→3')	Reverse primer sequence (5'→3')
LcARF17	TAGAACTAGTGGATATGCCTCAGCAACGACGCCCCTCTCCCTCC	CGGTATCGATAAGCTTTCATAAAGAGCAAGTTTCTTCATCTGCTGA
LcRAP2-4	TAGAACTAGTGGATATGGCAGCTGCAATGGAATTCTACGGTAGC	CGGTATCGATAAGCTTTTAAGATAAAATAGAAGCCCAATCTATCTC
The primers for constructing pBD (Underscores indicate cleavage site connectors)
Gene name	Forward primer sequence (5'→3')	Reverse primer sequence (5'→3')
LcARF17	TCGCCGACCGGTAGGCCTATGCCTCAGCAACGACG	AACCAGAGTTAAAGGCCTTAAAGAGCAAGTTTCTT
LcRAP2-4	TCGCCGACCGGTAGGCCTATGGCAGCTGCAATGGA	AACCAGAGTTAAAGGCCTAGATAAAATAGAAGCCC
The primers for constructing pAbAi-PCBF1 (Underscores indicate cleavage site connectors)
Gene name	Forward primer sequence (5'→3')	Reverse primer sequence (5'→3')
LcLOX7pro	AAAAGCTTGAATTCGAGCTCACATTTCTTGAGTTC	GAGCACATGCCTCGAGATTACTTTTAATGTG
The primers for constructing pGADT7 (Underscores indicate cleavage site connectors)
Gene name	Forward primer sequence (5'→3')	Reverse primer sequence (5'→3')
LcARF17	CAGTGAATTCCACCCGGGATGGAGGCTTCAATCAT	TATCGATGCCCACCCGGGTATGCATGATTGAGATC
LcRAP2-4	CAGTGAATTCCACCCGGGATGGCAGCTGCAATGGA	TATCGATGCCCACCCGGGAGATAAAATAGAAGCCC
The primers for constructing pTRV2 (Underscores indicate cleavage site connectors)
Gene name	Forward primer sequence (5'→3')	Reverse primer sequence (5'→3')
LcARF17	GCCTCCATGGGGATCCTCACAACTTCACTTCCTCG	CTTCGGGACATGCCCGGGCAGCATCCCCATCGAAT
LcRAP2-4	GCCTCCATGGGGATCCTCTACTTCTTATGATTACA	CTTCGGGACATGCCCGGGAGGACAACCCACTTGCT
The primers for constructing pGBKT7 (Underscores indicate cleavage site connectors)
Gene name	Forward primer sequence (5'→3')	Reverse primer sequence (5'→3')
LcRAP2-4	CATGGAGGCCGAATTCATGGAGGCTTCAATCAT	GGATCCCCGGGAATTCTATGCATGATTGAGATC
The primers for constructing pSPYNE/pSPYCE (Underscores indicate cleavage site connectors)
Gene name	Forward primer sequence (5'→3')	Reverse primer sequence (5'→3')
LcARF17	GGCGCGCCACTAGTGGATCCATGCCTCAGCAACG	GCGGTACCCTCGAGGTCGACTAAAGAGCAAGTTT
LcRAP2-4	GGCGCGCCACTAGTGGATCCATGGCAGCTGCAAT	GCGGTACCCTCGAGGTCGACAGATAAAATAGAAG
The RT-qPCR primer
Gene name	Forward primer sequence (5'→3')	Reverse primer sequence (5'→3')
LcLOX7	TCAAAACTGGTGGAGGGAGC	AGCAGAAGCCACCCAAATGA
LcARF17	AGCATTCGGGAGTCAAGGTG	CCTCCACAACATCAGCCCTT
LcRAP2-4	TCCTTTCTCCAAAGCCCGTC	CCCAATGTCGCTGTCTCACT
LcEF-1α	CGTGGATTCGTCGCATCTAAC	CCGCCTGTCAATCTTGGTCAT
SlUBI	TCGTAAGGAGTGCCCTAATGCTGA	CAATCGCCTCCAGCCTTGTTGTAA

## Sheet: Table S2
Table S2. The contents of C6 and C9 volatile compounds of 24 litchi cultivars (μg/kg · FW). nd. represents tentatively undetected, NIST_RI represents retention index and data are the means ± SD of three independent experiments.
C6 volatile compounds
NIST_RI	CAS	Compounds	Formula	NDWH	WYJ	ZNX	EDL	HKSH	GS	DDX	GW	CT	QLL	SYH	XJF	HZ	MZN	GXL	MLQ	NMC	BL	GYL	TXH	CKEH	JSL	FZX	BTY
780	26549-24-6	(R)-2-Hexanol	C6H14O	1602.3±68.4	1639.7±100.2	1697.9±117.9	1699.2±22.1	1621.7±45.4	1779.9±127.3	1729.5±30	1735.2±47.4	1747.6±37.1	1685.7±112.6	1639.5±88.4	1732.6±37.4	1717.5±32.1	1721.2±72.3	1680.1±59.2	1700.1±69.3	1733.3±26.2	1716.4±23.6	1696.3±77.6	1663.4±44.6	1649±31.6	1757.3±26.2	1731.2±47.9	1733.4±36.9
801	626-93-7	2-Hexanol	C6H14O	36.6±8	31.8±11.6	125±32.9	67.2±33.9	40.9±8.6	57.6±4.5	45.5±26.7	87.3±43.9	114.3±24.2	54±4.2	31.6±9.4	51.6±16.3	50.8±2.3	89.9±12	48±14.4	54.2±15.5	49.7±4.1	78.1±33.6	46.4±6.2	67.2±14.4	1160.1±1005.6	65.5±15.1	89±9.5	53.8±12.7
854	6728-26-3	(E)-2-Hexenal	C6H10O	30±10	21.4±6.9	120.2±44.8	95.7±48.3	57.7±14.8	72.1±10.3	100.6±31.4	81.9±6.7	45.9±20.2	80±39.3	28±16.3	56.8±28.1	46.3±18.6	194.8±19.9	67.8±20.2	31.3±7	39.6±1.2	29.3±17.2	26.8±5.7	57.9±7.7	125.9±13.3	134.3±35.9	267.5±16.5	191.9±56
858	928-96-1	(Z)-3-Hexen-1-ol	C6H12O	37.5±1.7	39.3±3.1	36.4±0.9	33±2.9	32.7±1.6	33.7±2.5	33.9±0.8	35.8±4.9	39.2±3.1	34.5±3.5	32±1	33.8±2.3	35.5±2.2	35.7±1.5	30.6±5.7	30.8±5.5	35.9±2.1	29.5±2.1	32.4±1.8	35.8±0.3	28.3±1.6	33.3±2.2	33.3±0.9	32.9±5.9
862	928-95-0	(E)-2-Hexen-1-ol	C6H12O	1.5±0.8	2.4±0.3	17.9±8.6	15±8.4	29.2±8.5	19.1±4.9	33.7±20.6	25.9±8	7.5±3.6	6±1.9	5.6±1.9	47.2±4.6	16.3±8.6	90.7±22	22.9±25.6	50.3±13.4	42±11.7	67.2±23.9	55.5±9.6	48.6±7.8	100.5±46.4	99.9±4.9	133.3±44.8	143.9±43.2
868	111-27-3	1-Hexanol	C6H14O	25.4±10.8	14.8±1.4	112.3±60.2	56.2±36.3	123.9±22.7	108.7±30.7	186.1±84.2	142.4±35.1	65.5±22.3	27.7±7.2	43.9±9.7	190.5±11.7	109.6±71.8	396.4±92.9	142.5±44.4	330.3±84.1	277±85.4	450.4±145	321.9±90.3	351.7±25.1	207.1±63.5	650.6±73.4	817.8±218	459±141.3
C9 volatile compounds
NIST_RI	CAS	Compounds	Formula	NDWH	WYJ	ZNX	EDL	HKSH	GS	DDX	GW	CT	QLL	SYH	XJF	HZ	MZN	GXL	MLQ	NMC	BL	GYL	TXH	CKEH	JSL	FZX	BTY
1054	106-72-9	2,6-dimethylhept-5-enal	C9H16O	18810.7±1183.4	17181.6±1690	17847±1553.2	19504±2344.1	16369.3±553	20385.9±4766.8	17162.1±1267.8	17170.7±852.1	16658.1±557.5	16019.3±738	19188±1824.3	18763.7±2064.5	17426.1±3811.4	16036.2±509.6	16921.2±209.8	18780.3±2512.6	18771.7±3189.8	19384.4±2361.4	19620.7±2381.7	16791.7±810.8	19659.2±2615.5	17972.9±698.5	17860±1672	22021.7±1117.5
1104	124-19-6	Nonanal	C9H18O	243.7±29.4	369.4±32.1	337.5±40.2	229.6±22.7	322.9±15.6	375.4±82.3	482±109.7	343.5±76.4	423.3±12.4	274.4±26.3	287.2±63.8	280.6±6.6	288.5±38.9	234.3±42.8	225.7±71.5	256.9±33.7	454.7±132.8	266.9±39.6	238.4±36.7	278.3±28.9	394.7±33.6	269.2±20.4	193.3±32.5	292.6±10.3
1124	2277-20-5	(E)-6-Nonenal	C9H16O	1.1±0.6	1.1±1.1	1±0.1	1.6±0.8	9.2±1.2	14.6±4.5	20.7±2.8	28.4±6	28.3±0.8	12.4±1.9	9.9±0.7	35.3±9.1	17±0.5	6.2±1.2	19.6±0.8	9.2±2.4	22.6±2.3	12.5±4.5	35.5±4.1	29.4±5.1	40.1±5	107.8±5.2	69.4±15.3	21.5±4.1
1155	557-48-2	(E,Z)-2,6-Nonadienal	C9H14O	327.4±19.6	276.2±46.1	274.1±28.8	331.9±24	222.6±21.1	285.7±86.6	201.7±7	219.8±8.9	281.7±6.4	208.4±16	318.4±27.1	264.4±26	288.1±37.1	232.9±1.9	162.8±4.7	187.6±35.1	160±37.5	243.9±24.8	242.2±29.6	233.3±6.3	208.7±9.5	244.4±5.8	244.4±45	205.3±31.1
1156	56805-23-3	(3E,6Z)-3,6-Nonadien-1-ol	C9H16O	250.9±19.1	210.6±35	206.1±23.6	251.6±16.6	165.6±16	206.6±60.6	152.6±5.5	161.4±6	199.5±2.9	152.1±12.8	235.9±17.1	197.1±16.7	210.5±26	174.2±2	122.4±4.4	144±28.4	121.3±27.1	179.2±16.8	199.1±23.3	174.2±4	156.1±9	186.5±4.6	177.3±33.3	155.4±22
1162	18829-56-6	(E)-2-Nonenal	C9H16O	1656.8±74.8	1570.9±148.5	1565.8±129.4	1709.4±125.5	1449.8±85.8	1550.8±345	1448.9±104.7	1380.1±24.3	1302.4±37.4	1415.1±112.1	1582.3±156	1489.7±77.2	1549.6±119	1350.5±17.2	1267.2±133.5	1540.1±162.2	1395.3±126.7	1565.6±160.4	1507.2±201.4	1330.8±11.1	1432.1±201.3	1380.4±12.7	1317.3±123	1642.5±93.1
1167	31502-19-9	(E)-6-Nonen-1-ol	C9H18O	2085.1±91.4	2004.2±173.6	2008.8±183	2196.7±129.8	1829.6±106.9	2068.8±457.5	1904.4±123.8	1945.9±33.7	1696.7±76.5	1881.4±146.8	2069.3±181.8	2069.6±133.2	2153.4±163.6	1813.9±20.1	1823.2±159.7	2035.9±219	1969.1±172.8	2075.8±187.7	2086.4±278.8	1899.2±31.1	1970±249.2	1954.5±48.9	1902.9±144.8	2269.1±121.6
1170	28069-72-9	trans,cis-2,6-Nonadien-1-ol	C9H16O	nd.	nd.	nd.	nd.	nd.	nd.	nd.	nd.	nd.	nd.	nd.	228.2±12	121.4±7.5	27.5±1.7	28.8±12.9	50.6±10.5	38.9±9.5	16.3±6.6	25.3±12.4	33±11.6	1029.4±53.2	880.2±122.6	166.3±46.9	180.1±20
1173	143-08-8	1-Nonanol	C9H20O	4654.2±221.9	4470.1±383.1	4539.4±375.8	4918.6±290.5	4113.4±248.9	4578.3±1019.4	4280.9±267.7	4397.5±40.5	3815.4±189.3	4230.6±366	4630.5±417.3	4740.2±269.4	4919.5±368.3	4106.6±45.2	4133.2±383.9	4686.8±519.9	4502.6±367.5	4683.5±408.2	4806.1±690.7	4332±69.3	4563±629	4509.8±110.4	4312.9±343.8	5184.6±325.8

## Sheet: Table S3
Table S3. VIP values of volatiles in 24 litchi cultivars across different groups
CAS	Metabolite	oplsVIP
28069-72-9	trans,cis-2,6-Nonadien-1-ol	2.28532
111-27-3	1-Hexanol	1.76127
2277-20-5	(E)-6-Nonenal	1.19667
928-95-0	(E)-2-Hexen-1-ol	1.14004
557-48-2	(E,Z)-2,6-Nonadienal	0.942319
56805-23-3	(3E,6Z)-3,6-Nonadien-1-ol	0.876675
124-19-6	Nonanal	0.817666
928-96-1	(Z)-3-Hexen-1-ol	0.672202
626-93-7	2-Hexanol	0.531295
18829-56-6	(E)-2-Nonenal	0.482746
143-08-8	1-Nonanol	0.428517
26549-24-6	(R)-2-Hexanol	0.409874
6728-26-3	(E)-2-Hexenal	0.391706
106-72-9	2,6-dimethylhept-5-enal	0.323
31502-19-9	(E)-6-Nonen-1-ol	0.204599

## Sheet: Table S4
Table S4. Calculation results of OAV values for four key volatile compounds between group A and group B
CAS	Compounds	Aroma character	Odor threshold (μg/kg)	OAV
				Group A	Group B
28069-72-9	trans,cis-2,6-Nonadien-1-ol	Grass and cucumbers [30]	1.3 [57]	0 ± 0	64.09 ± 45.58
111-27-3	1-Hexanol	Grassy and herbaceous aroma [33]	9 [58]	9.06 ± 5.87	40.21 ± 22.33
2277-20-5	(E)-6-Nonenal	Grass, cucumber and melon [32]	0.000005 [59]	2.29+E06 ± 2.07+E06	6.56+E06 ± 5.59+E06
928-95-0	(E)-2-Hexen-1-ol	a powerful, fruity-green-like odor [31]	100 [60]	0.17±0.12	0.71±0.4

## Sheet: Table S5
Table S5. The contents of C6 and C9 volatile compounds of FZX and GXL (μg/kg · FW). nd. represents tentatively undetected, NIST_RI represents retention index and data are the means ± SD of three independent experiments.
NIST_RI	CAS	Compounds	Formula	FZX				GXL
				63 DAP	70 DAP	77 DAP	84 DAP	63 DAP	70 DAP	77 DAP	84 DAP
862	928-95-0	(E)-2-Hexen-1-ol	C6H12O	4.2±1.2	15.3±6.4	25.8±9	133.3±44.8	5.5±2.4	8.6±1.6	20.7±12.4	22.9±25.6
868	111-27-3	1-Hexanol	C6H14O	9.1±1.7	53.3±17.3	137±63.2	817.8±218	4.5±2.3	29.3±10.4	94.2±59.7	142.5±44.4
1124	2277-20-5	(E)-6-Nonenal	C9H16O	0.9±0.1	8.4±2.9	24.8±2	69.4±15.3	nd.	0.9±0.5	5.4±2	19.6±0.8
1170	28069-72-9	trans,cis-2,6-Nonadien-1-ol	C9H16O	nd.	9.8±8.6	52.9±14.3	166.3±46.9	nd.	nd.	nd.	28.8±12.9

## Sheet: Table S6
Table S6. Genes enriched in the KEGG enrichment analysis
Pathway	Gene ID	Description
alpha-Linolenic acid metabolism	LITCHI003970.m3	Probable linoleate 9S-lipoxygenase 5
	LITCHI002343.m1	Phospholipase A(1) LCAT3
	LITCHI027531.m1	Caffeine synthase 1
	LITCHI009249.m1	Alcohol dehydrogenase 1
	LITCHI021330.m1	Fatty acid hydroperoxide lyase, chloroplastic
	LITCHI011707.m1	12-oxophytodienoate reductase 2

## Sheet: Table S7
Table S7. Lipoxygenase (LOX) gene family members identified in litchi
Gene name	Gene ID	Chromosome	Protein sequence length (AA)	Start	End	Strand	Functional Description
LcLOX1	LITCHI014768.m1	Chr1	882	5133988	5138969	+	Linoleate 9S-lipoxygenase 5
LcLOX2	LITCHI021614.m1	Chr12	856	24398630	24406959	+	Linoleate 9S-lipoxygenase A
LcLOX3	LITCHI002462.m1	Chr6	860	5280306	5283984	+	Linoleate 9S-lipoxygenase A
LcLOX4	LITCHI004065.m1	Chr6	872	29914678	29915592	+	Linoleate 9S-lipoxygenase 6 (Fragment)
LcLOX5	LITCHI004066.m1	Chr6	859	29921065	29925600	+	Probable linoleate 9S-lipoxygenase 5
LcLOX6	LITCHI003969.m1	Chr6	725	28943240	28950354	-	Probable linoleate 9S-lipoxygenase 5
LcLOX7	LITCHI003970.m3	Chr6	873	28964559	28969091	-	Probable linoleate 9S-lipoxygenase 5
LcLOX8	LITCHI004723.m1	Chr14	921	3492017	3500797	+	Lipoxygenase 6, chloroplastic
LcLOX9	LITCHI024086.m1	Chr13	510	11131540	11135944	+	Linoleate 13S-lipoxygenase 2-1, chloroplastic
LcLOX10	LITCHI024087.m1	Chr13	900	11149277	11156645	-	Linoleate 13S-lipoxygenase 2-1, chloroplastic
LcLOX11	LITCHI024088.m1	Chr13	876	11180997	11188818	+	Linoleate 13S-lipoxygenase 2-1, chloroplastic
LcLOX12	LITCHI024090.m1	Chr13	900	11227617	11236613	+	Linoleate 13S-lipoxygenase 2-1, chloroplastic
LcLOX13	LITCHI030220.m1	Chr4	914	3648655	3655023	+	Linoleate 13S-lipoxygenase 3-1, chloroplastic

## Sheet: Table S8
Table S8. Tissue-specific expression profiles of the Lipoxygenase (LOX) gene family members. The data were uniformly retrieved from the Sapindaceae genome database (https://www.sapindaceae.com/index.html). Bold red numbers are used to highlight the tissue with the highest expression level of the gene member across all tissues.
Gene name	carpopodium	aril	seed	pericarp	ovary	sterile _stamens	leaf	stamens	stigma	femal _flower	male _flower	fruitlet
LcLOX1	69.2315	0.795844	5.72461	18.8888	19.5955	75.6733	126.709	64.12	23.6639	30.9919	40.1802	64.5186
LcLOX2	102.491	2.26509	71.9665	83.8519	114.288	68.3374	44.5742	78.9926	77.7528	62.8509	53.9591	78.9814
LcLOX3	19.3418	0.734625	4.85229	2.86985	4.40019	3.16011	0	2.36941	6.84706	5.20222	1.51997	16.104
LcLOX4	21.7979	2.81606	17.2284	30.003	57.5545	56.5434	34.6761	76.5139	12.1757	16.7688	49.2009	17.0272
LcLOX5	205.75	42.7307	128.34	157.998	466.01	69.861	78.4637	53.5123	63.056	87.7551	70.1831	102.471
LcLOX6	208.104	17.8147	75.1287	251.503	623.948	262.176	210.285	398.572	69.4447	145.533	533.015	130.884
LcLOX7	158.265	574.538	309.074	133.318	229.631	367.476	112.615	340.139	74.2863	63.5704	84.0281	132.73
LcLOX8	331.267	220.694	318.397	738.283	155.826	87.8059	442.006	65.4323	174.557	258.082	100.781	436.039
LcLOX9	167.476	24.3038	13.3029	404.962	10.0911	66.2494	22.2871	51.1064	192.291	87.1279	16.8849	280.846
LcLOX10	0.46052	8.57062	20.1724	11.062	1.76008	4.68373	24.778	3.02556	1.91947	0.737903	0.859115	0.410293
LcLOX11	6.70312	5.75456	2.1808	26.4548	0.117339	1.97507	11.4058	0.801956	20.0828	2.39819	0.297386	2.25661
LcLOX12	244.127	72.6054	351.109	1018.75	137.403	4.74016	863.297	9.40475	23.3201	13.024	17.2814	287.308
LcLOX13	717.746	4.83628	38.7093	384.143	89.94	125.502	1003.38	39.0407	39.9937	127.344	225.088	327.517

## Sheet: Table S9
Table S9. Peak area of C6 and C9 volatile compounds in transgenic tomato fruits
Compounds	CAS	Peak area
		Micro-Tom			35S: LcLOX7-4			35S: LcLOX7-9
3-Hexen-1-ol	544-12-7	1178362	1917403	2321459	101593697	47923928	7.47588e+07	84535309	113109618	58835204
Hexa-2,4-dienal	142-83-6	470182	623236	317127	4928630	4879458	4904044	3027848	9588580	11234058
Benzaldehyde	100-52-7	696618	1398956	2101294	61645347	40323577	50984462	75382198	107105488	56951173
Salicylaldehyde	90-02-8	1771576	2771476	1771571	6130325	5120322	7130322	32463603	22463603	30463603
Decanal	112-31-2	3376045	1395850	2.38595e+06	4279149	3956956	4.11805e+06	18673063	12673063	15673063
Geranyl acetone	3796-70-1	39859	1633567	1741696	7342093	8521988	7.93204e+06	9972439	6072223	6406199
Isobutyl phthalate	84-69-5	679492	579391	629442	6785216	15680719	1.1233e+07	8962547	15599353	7325740
Dibutyl phthalate	84-74-2	103303	292800	597170	5844306	12595177	8.71974e+06	7293615	8028319	6558910

## Sheet: Table S10
Table S10. Screening results of transcription factors in the LcLOX7 promoter region. Pearson correlation coefficients were calculated from FPKM values between LcLOX7 and other transcription factors in FZX and GXL.
Family	Gene name	Gene ID	Descript	FZX		GXL
				Person	p-value	Person	p-value
AP2/ERF	LcRAP2-4	LITCHI010452.m1	Ethylene-responsive transcription factor RAP2-4	0.847764	1.73525e-13	0.849143	1.51013e-16
	LcWIN1	LITCHI016618.m1	Ethylene-responsive transcription factor WIN1	0.846975	0.754053	0.501499	0.000255081
	LcDR3	LITCHI017760.m1	Dehydration-responsive element-binding protein 3	-0.570302	3.69507e-13	0.60433	1.21078e-09
	LcERF54	LITCHI021078.m1	Ethylene-responsive transcription factor ERF054	-0.643473	0.520107	-0.420714	0.490487
	LcERF21	LITCHI011764.m1	Ethylene-responsive transcription factor ERF021	-0.338143	0.00403687	-0.844105	4.24597e-06
	LcERF1B	LITCHI015333.m1	Ethylene-responsive transcription factor 1B	0.804967	0.33957	0.623022	0.0100671
	LcRAP2-1	LITCHI016016.m1	AP2-like ethylene-responsive transcription factor At1g16060	0.382137	0.00101376	0.669734	0.00313467
ARF	LcARF1	LITCHI001011.m1	Auxin response factor 1	0.19158	0.000970062	0.384225	4.87559e-07
	LcARF5a	LITCHI010154.m1	Auxin response factor 5	0.954548	0.00096906	0.559272	5.81839e-06
	LcARF17	LITCHI010375.m1	Auxin response factor 17	0.756678	2.4402e-05	0.75462	4.70003e-08
	LcARF5b	LITCHI016495.m1	Auxin response factor 5	0.7302	0.505125	-0.278217	0.0137252
bHLH	LcbHLH60	LITCHI008939.m1	Transcription factor bHLH60	0.790667	7.2499e-06	0.873474	6.13632e-11
	LcHEC1	LITCHI010968.m1	Transcription factor HEC1	-0.274874	0.240484	-0.457446	0.244119
DOF	LcCDF3b	LITCHI003303.m1	Cyclic dof factor 3	0.61187	0.0296	0.469019	8.55291e-06
FRS	LcFRS10	LITCHI021480.m1	Putative protein FAR1-RELATED SEQUENCE 10	-0.359807	0.426653	0.511524	3.04777e-09
HD-ZIP	LcHAT22	LITCHI007125.m1	Homeobox-leucine zipper protein HAT22	0.814695	3.88414e-08	0.702642	1.02097e-12
HSF	LcHSFB3	LITCHI008825.m1	Heat stress transcription factor B-3	0.815723	0.988767	0.773067	0.882486
	LcHSFB2a	LITCHI009313.m1	Heat stress transcription factor B-2a	0.81684	2.61043e-08	0.422801	1.38968e-12
LOB	LcLOB18	LITCHI025563.m1	LOB domain-containing protein 18	0.924514	0.0210486	0.836708	0.00131959
MADS-box	LcAGL18	LITCHI008820.m1	Agamous-like MADS-box protein AGL18	0.700028	0.604518	0.766415	0.000680443
MYB	LcTRF1	LITCHI001439.m1	Telomere repeat-binding factor 1	0.816706	2.78227e-08	-0.628034	3.42207e-12
	LcHHO3	LITCHI005486.m1	Transcription factor HHO3	0.69656	0.00707864	0.73399	6.92962e-10
	LcORR21	LITCHI005869.m1	Two-component response regulator ORR21	-0.699936	1.22918e-06	-0.162798	2.34307e-09
	LcMYB6	LITCHI011655.m1	Transcription repressor MYB6	0.82611	0.529065	-0.0736961	6.80062e-09
	LcCPC	LITCHI029633.m1	Transcription factor CPC	0.905471	0.796585	0.922997	0.00678243
NAC	LcNAC100	LITCHI003432.m2	NAC domain-containing protein 100	0.9673	0.1141	0.753898	0.000652519
NPF	LcNPF5.7	LITCHI027631.m1	Protein NRT1/ PTR FAMILY 5.7	0.925592	0.000625466	0.862528	1.51468e-05
TCP	LcTCP7	LITCHI005896.m1	Transcription factor TCP7	-0.837886	1.22816e-13	-0.640598	1.80057e-16
Trihelix	LcGT-2	LITCHI007634.m1	Trihelix transcription factor GT-2	0.881394	5.2796e-06	0.69303	5.36e-13
ZNF	LcZHD6	LITCHI011652.m1	Zinc-finger homeodomain protein 6	0.391854	0.117697	-0.855529	2.16427e-07
	LcZAT5	LITCHI024578.m1	Zinc finger protein ZAT5	0.877271	0.00138327	0.672628	4.62219e-05
	LcZAT12	LITCHI024837.m1	Zinc finger protein ZAT12	0.682226	0.433718	-0.141258	0.00202305

[truncated: 2 more sheets: Table S11, Table S12]
